# Supplementary material for: Exposure assessment of 170 pesticide ingredients and derivative metabolites in people from the Central Andes of Peru
Source: Sci Rep. 2022 Aug 8;12:13525. doi: 10.1038/s41598-022-17772-1 (PMC9360020; doi:10.1038/s41598-022-17772-1)
Supplement: Supplementary file 2 — Supplementary Information 2. [file 41598_2022_17772_MOESM2_ESM.xlsx]

## Sheet: Table S1
Participant code	Sampling date	Sampling country	Estimated exposure start date	Estimated exposure end date	Hair length analyzed (cm)	Hair mass analyzed (mg)	Hair dyeing and bleaching	Conformity
PE-HAIR-01	2020-12-17	Peru	2020-09-03	2020-12-02	3	53.37	Yes	Compliant
PE-HAIR-02	2020-12-18	Peru	2020-09-04	2020-12-03	3	53.82	No	Compliant
PE-HAIR-03	2020-12-19	Peru	2020-09-05	2020-12-04	3	51.56	No	Compliant
PE-HAIR-04	2020-12-18	Peru	2020-09-04	2020-12-03	3	51.63	No	Compliant
PE-HAIR-05	2020-12-19	Peru	2020-09-05	2020-12-04	3	52.80	No	Compliant
PE-HAIR-06	2020-12-14	Peru	2020-08-31	2020-11-29	3	51.46	No	Compliant
PE-HAIR-07	2020-12-14	Peru	2020-08-31	2020-11-29	3	53.40	Yes	Compliant
PE-HAIR-08	2020-12-14	Peru	2020-08-31	2020-11-29	3	53.50	No	Compliant
PE-HAIR-09	2020-12-14	Peru	2020-08-31	2020-11-29	3	52.92	No	Compliant
PE-HAIR-10	2020-12-14	Peru	2020-08-31	2020-11-29	3	52.69	No	Compliant
PE-HAIR-11	2020-12-17	Peru	2020-09-03	2020-12-02	3	51.84	No	Compliant
PE-HAIR-12	2020-12-17	Peru	2020-09-03	2020-12-02	3	52.15	No	Compliant
PE-HAIR-13	2020-12-18	Peru	2020-09-04	2020-12-03	3	54.30	No	Compliant
PE-HAIR-14	2020-12-17	Peru	2020-09-03	2020-12-02	3	52.23	No	Compliant
PE-HAIR-15	2020-12-17	Peru	2020-09-03	2020-12-02	3	51.47	No	Compliant
PE-HAIR-16	2020-12-12	Peru	2020-08-29	2020-11-27	3	52.00	No	Compliant
PE-HAIR-17	2020-12-12	Peru	2020-08-29	2020-11-27	3	53.75	No	Compliant
PE-HAIR-18	2020-12-14	Peru	2020-08-31	2020-11-29	3	49.35	No	Compliant
PE-HAIR-19	2020-12-14	Peru	2020-08-31	2020-11-29	3	51.29	No	Compliant
PE-HAIR-20	2020-12-15	Peru	2020-09-01	2020-11-30	3	53.56	No	Compliant
PE-HAIR-21	2020-12-15	Peru	2020-09-01	2020-11-30	3	51.99	No	Compliant
PE-HAIR-22	2020-12-15	Peru	2020-09-01	2020-11-30	3	51.74	No	Compliant
PE-HAIR-23	2020-12-14	Peru	2020-08-31	2020-11-29	3	53.87	No	Compliant
PE-HAIR-24	2020-12-14	Peru	2020-08-31	2020-11-29	3	50.30	No	Compliant
PE-HAIR-25	2020-12-14	Peru	2020-08-31	2020-11-29	3	52.20	No	Compliant
PE-HAIR-26	2020-12-16	Peru	2020-09-02	2020-12-01	3	51.97	No	Compliant
PE-HAIR-27	2020-12-16	Peru	2020-09-02	2020-12-01	3	51.22	No	Compliant
PE-HAIR-28	2020-12-17	Peru	2020-09-03	2020-12-02	3	52.96	No	Compliant
PE-HAIR-29	2020-12-15	Peru	2020-09-01	2020-11-30	3	51.24	ND	Compliant
PE-HAIR-30	2020-12-15	Peru	2020-09-01	2020-11-30	3	54.31	No	Compliant
PE-HAIR-31	2020-12-14	Peru	2020-08-30	2020-11-28	3	51.30	No	Compliant
PE-HAIR-32	2020-12-17	Peru	2020-09-03	2020-12-02	3	50.11	No	Compliant
PE-HAIR-33	2020-12-16	Peru	2020-09-02	2020-12-01	3	51.64	No	Compliant
PE-HAIR-34	2020-12-17	Peru	2020-09-03	2020-12-02	3	51.50	Yes	Compliant
PE-HAIR-35	2020-12-16	Peru	2020-09-02	2020-12-01	3	51.78	No	Compliant
PE-HAIR-36	2020-12-14	Peru	2020-08-30	2020-11-28	3	52.65	No	Compliant
PE-HAIR-37	2020-12-12	Peru	2020-08-29	2020-11-27	3	53.66	No	Compliant
PE-HAIR-38	2020-12-12	Peru	2020-08-29	2020-11-27	3	50.34	No	Compliant
PE-HAIR-39	2020-12-12	Peru	2020-08-29	2020-11-27	3	54.63	No	Compliant
PE-HAIR-40	2020-12-12	Peru	2020-08-29	2020-11-27	3	50.33	No	Compliant
PE-HAIR-41	2020-12-13	Peru	2020-08-30	2020-11-28	3	53.12	No	Compliant
PE-HAIR-42	2020-12-14	Peru	2020-08-31	2020-11-29	3	51.44	Yes	Compliant
PE-HAIR-43	2020-12-14	Peru	2020-08-31	2020-11-29	3	53.74	No	Compliant
PE-HAIR-44	2020-12-14	Peru	2020-08-31	2020-11-29	3	52.39	Yes	Compliant
PE-HAIR-45	2020-12-14	Peru	2020-08-31	2020-11-29	3	53.61	No	Compliant
PE-HAIR-46	2020-12-13	Peru	2020-08-30	2020-11-28	3	53.49	No	Compliant
PE-HAIR-47	2020-12-13	Peru	2020-08-30	2020-11-28	3	51.70	No	Compliant
PE-HAIR-48	2020-12-13	Peru	2020-08-30	2020-11-28	3	52.50	No	Compliant
PE-HAIR-49	2020-12-13	Peru	2020-08-30	2020-11-28	3	54.19	No	Compliant
PE-HAIR-50	2020-12-14	Peru	2020-08-31	2020-11-29	3	53.00	No	Compliant
FR-HAIR-01	2020-10-28	France	2020-07-15	2020-10-13	3	53.37	No	Compliant
FR-HAIR-02	2020-10-18	France	2020-07-05	2020-10-03	3	53.09	No	Compliant
FR-HAIR-03	2020-11-03	France	2020-09-19	2020-10-19	1	52.75	No	Compliant
FR-HAIR-04	2020-10-26	France	2020-07-13	2020-10-11	3	53.88	No	Compliant
FR-HAIR-05	2020-10-11	France	2020-06-28	2020-09-26	3	46.01	No	Compliant
FR-HAIR-06	2020-10-01	France	2020-06-18	2020-09-16	3	53.71	No	Compliant
FR-HAIR-07	2020-10-01	France	2020-06-18	2020-09-16	3	53.03	No	Compliant
FR-HAIR-08	2020-10-26	France	2020-09-11	2020-10-11	2	52.65	No	Compliant
FR-HAIR-09	2020-10-12	France	2020-06-29	2020-09-27	3	54.37	No	Compliant
FR-HAIR-10	2020-10-07	France	2020-06-24	2020-09-22	3	47.28	No	Compliant
FR-HAIR-11	2020-10-25	France	2020-07-12	2020-10-10	3	54.87	No	Compliant
FR-HAIR-12	2020-11-09	France	2020-07-27	2020-10-25	3	50.79	No	Compliant
FR-HAIR-13	2020-10-26	France	2020-07-13	2020-10-11	3	53.37	No	Compliant
FR-HAIR-14	2020-11-02	France	2020-07-20	2020-10-18	3	51.66	No	Compliant
FR-HAIR-15	2020-11-09	France	2020-07-27	2020-10-25	3	53.93	No	Compliant
FR-HAIR-16	2020-10-12	France	2020-08-28	2020-09-27	4	51.25	No	Compliant
FR-HAIR-17	2020-10-24	France	2020-08-10	2020-10-09	2	52.24	No	Compliant
FR-HAIR-18	2020-09-30	France	2020-06-17	2020-09-15	3	53.62	No	Compliant
FR-HAIR-19	2020-11-12	France	2020-07-30	2020-10-28	3	52.75	Yes	Compliant
FR-HAIR-20	2020-11-12	France	2020-08-29	2020-10-28	2	53.84	No	Compliant
FR-HAIR-21	2020-11-19	France	2020-08-06	2020-11-04	3	52.47	No	Compliant
FR-HAIR-22	2020-09-27	France	2020-07-14	2020-09-12	2	53.15	No	Compliant
FR-HAIR-23	2020-11-16	France	2020-10-02	2020-11-01	1	52.85	No	Compliant
FR-HAIR-24	2020-12-01	France	2020-08-18	2020-11-16	3	52.71	No	Compliant
FR-HAIR-25	2020-09-28	France	2020-06-15	2020-09-13	3	54.20	No	Compliant
FR-HAIR-26	2020-10-19	France	2020-07-06	2020-10-04	3	53.32	No	Compliant
FR-HAIR-27	2020-11-11	France	2020-07-29	2020-10-27	3	53.56	No	Compliant
FR-HAIR-28	2020-10-13	France	2020-08-29	2020-09-28	1	52.10	No	Compliant
FR-HAIR-29	2020-10-28	France	2020-07-15	2020-10-13	3	52.40	Yes	Compliant
FR-HAIR-30	2020-11-08	France	2020-07-26	2020-10-24	3	51.03	No	Compliant
FR-HAIR-31	2020-10-09	France	2020-06-26	2020-09-24	3	52.05	No	Compliant
FR-HAIR-32	2020-11-26	France	2020-08-13	2020-11-11	3	52.94	No	Compliant
FR-HAIR-34	2020-10-01	France	2020-06-18	2020-09-16	3	51.73	Yes	Compliant
FR-HAIR-35	2020-10-23	France	2020-07-10	2020-10-08	3	53.42	No	Compliant
FR-HAIR-36	2020-11-30	France	2020-08-17	2020-11-15	3	53.61	No	Compliant
FR-HAIR-37	2020-10-25	France	2020-07-12	2020-10-10	3	51.58	No	Compliant
FR-HAIR-38	2020-11-09	France	2020-07-27	2020-10-25	3	50.89	No	Compliant
FR-HAIR-39	2020-09-30	France	2020-07-17	2020-09-15	3	52.73	No	Compliant
FR-HAIR-40	2020-09-26	France	2020-06-13	2020-09-11	3	53.89	No	Compliant
FR-HAIR-41	2020-09-29	France	2020-06-16	2020-09-14	3	51.73	Yes	Compliant
FR-HAIR-42	2020-12-15	France	2020-09-01	2020-11-30	3	52.02	No	Compliant
FR-HAIR-43	2020-10-21	France	2020-07-08	2020-10-06	3	54.46	No	Compliant
FR-HAIR-44	2020-10-05	France	2020-06-22	2020-09-20	3	53.98	No	Compliant
FR-HAIR-45	2020-10-05	France	2020-05-23	2020-09-20	6	51.80	No	Compliant
FR-HAIR-47	2020-10-01	France	2020-06-18	2020-09-16	3	53.83	No	Compliant
FR-HAIR-48	2020-12-09	France	2020-09-25	2020-11-24	2	53.67	No	Compliant
FR-HAIR-49	2020-10-28	France	2020-08-14	2020-10-13	2	51.71	No	Compliant
LAO-HAIR-01	2021-03-17	Laos	2020-12-02	2021-03-02	4	52.57	No	Compliant
LAO-HAIR-02	2021-03-17	Laos	2020-12-02	2021-03-02	3	49.86	Yes	Compliant
LAO-HAIR-03	2021-03-17	Laos	2020-12-02	2021-03-02	3	48.09	No	Compliant
LAO-HAIR-04	2021-03-17	Laos	2020-12-02	2021-03-02	3	51.82	No	Compliant
LAO-HAIR-05	2021-03-17	Laos	2020-12-02	2021-03-02	3	48.62	No	Compliant
LAO-HAIR-06	2021-03-18	Laos	2020-12-03	2021-03-03	3	50.05	No	Compliant
LAO-HAIR-07	2021-03-17	Laos	2020-12-02	2021-03-02	5	49.11	No	Compliant
LAO-HAIR-08	2021-03-17	Laos	2020-12-02	2021-03-02	3	47.48	No	Compliant
LAO-HAIR-09	2021-03-17	Laos	2020-12-02	2021-03-02	3	50.17	No	Compliant
LAO-HAIR-10	2021-03-17	Laos	2020-12-02	2021-03-02	4	53.80	No	Compliant
LAO-HAIR-11	2021-03-17	Laos	2020-12-02	2021-03-02	6	49.49	No	Compliant
LAO-HAIR-12	2021-03-17	Laos	2020-12-02	2021-03-02	3	50.95	Yes	Compliant
LAO-HAIR-13	2021-03-17	Laos	2020-12-02	2021-03-02	3	49.76	No	Compliant
LAO-HAIR-14	2021-03-17	Laos	2020-12-02	2021-03-02	3	51.09	No	Compliant
LAO-HAIR-15	2021-03-17	Laos	2020-12-02	2021-03-02	4	51.39	No	Compliant
LAO-HAIR-16	2021-03-17	Laos	2020-12-02	2021-03-02	3	50.96	No	Compliant
LAO-HAIR-17	2021-03-17	Laos	2020-12-02	2021-03-02	4	50.31	No	Compliant
LAO-HAIR-18	2021-03-17	Laos	2020-12-02	2021-03-02	3	48.29	No	Compliant
LAO-HAIR-19	2021-03-17	Laos	2020-12-02	2021-03-02	5	50.21	No	Compliant
LAO-HAIR-20	2021-03-17	Laos	2020-12-02	2021-03-02	4	54.19	No	Compliant
LAO-HAIR-21	2021-03-17	Laos	2021-01-31	2021-03-02	1	52.85	No	Compliant
LAO-HAIR-22	2021-03-17	Laos	2020-12-02	2021-03-02	3	51.02	No	Compliant
LAO-HAIR-23	2021-03-18	Laos	2020-12-03	2021-03-03	4	52.35	No	Compliant
LAO-HAIR-24	2021-03-19	Laos	2020-12-04	2021-03-04	3	52.96	No	Compliant
LAO-HAIR-25	2021-03-17	Laos	2020-12-02	2021-03-02	4	49.27	No	Compliant
LAO-HAIR-26	2021-03-13	Laos	2020-11-28	2021-02-26	7	49.20	No	Compliant
LAO-HAIR-27	2021-03-12	Laos	2020-11-27	2021-02-25	3	50.37	No	Compliant
LAO-HAIR-28	2021-03-13	Laos	2020-11-28	2021-02-26	3	52.38	No	Compliant
LAO-HAIR-29	2021-03-12	Laos	2020-11-27	2021-02-25	3	52.35	No	Compliant
LAO-HAIR-30	2021-03-13	Laos	2020-11-28	2021-02-26	4	50.89	No	Compliant
LAO-HAIR-31	2021-03-13	Laos	2020-11-28	2021-02-26	3	51.84	No	Compliant
LAO-HAIR-32	2021-03-11	Laos	2020-11-26	2021-02-24	3	53.33	No	Compliant
LAO-HAIR-33	2021-03-11	Laos	2020-11-26	2021-02-24	3	49.32	No	Compliant
LAO-HAIR-34	2021-03-12	Laos	2020-11-27	2021-02-25	3	54.36	No	Compliant
LAO-HAIR-35	2021-03-12	Laos	2020-11-27	2021-02-25	3	53.41	No	Compliant
LAO-HAIR-36	2021-03-13	Laos	2020-11-28	2021-02-26	3	47.96	No	Compliant
LAO-HAIR-37	2021-03-13	Laos	2020-11-28	2021-02-26	3	51.80	No	Compliant
LAO-HAIR-38	2021-03-11	Laos	2020-11-26	2021-02-24	3	53.68	No	Compliant
LAO-HAIR-39	2021-03-12	Laos	2020-11-27	2021-02-25	3	53.80	No	Compliant
LAO-HAIR-40	2021-03-12	Laos	2020-11-27	2021-02-25	3	53.07	No	Compliant
LAO-HAIR-41	2021-03-13	Laos	2020-11-28	2021-02-26	3	49.82	No	Compliant
LAO-HAIR-42	2021-03-13	Laos	2020-11-28	2021-02-26	3	48.38	No	Compliant
LAO-HAIR-43	2021-03-13	Laos	2020-11-28	2021-02-26	3	51.84	No	Compliant
LAO-HAIR-44	2021-03-11	Laos	2020-11-26	2021-02-24	3	47.89	No	Compliant
LAO-HAIR-45	2021-03-12	Laos	2020-11-27	2021-02-25	3	51.17	No	Compliant
LAO-HAIR-46	2021-03-11	Laos	2020-11-26	2021-02-24	3	50.39	No	Compliant
LAO-HAIR-47	2021-03-11	Laos	2020-11-26	2021-02-24	3	49.39	No	Compliant
LAO-HAIR-48	2021-03-11	Laos	2020-11-26	2021-02-24	3	53.48	No	Compliant
LAO-HAIR-49	2021-03-11	Laos	2020-11-26	2021-02-24	3	51.48	No	Compliant
LAO-HAIR-50	2021-03-12	Laos	2020-11-27	2021-02-25	3	51.94	No	Compliant

## Sheet: Table S2
Analyte name	CAS number	PubChem CID	Quantification Method	Category	Pesticide type	WHO Hazard Class	Rotterdam Convention	Regulation in Peru	Hair matrix
									LOD (pg/mg)	LOQ (pg/mg)
(4-Chloro-2-methylphenoxy)acetic acid	94-74-6	7204	LC-MS/MS	Active ingredient	Herbicide	Class II			333.3	1000.0
2-(4-Chlorophenyl)-3-methylbutanoic acid	2012-74-0	16197	LC-MS/MS	Derivative metabolite of esfenvalerate	Insecticide residue	Class II			333.3	1000.0
2-(Diethylamino)-6-methyl-1H-pyrimidin-4-one (DEAMPY)	42487-72-9	135448147	LC-MS/MS	Derivative metabolite of pirimiphos-methyl	Insecticide residue	Class II			6.7	20.0
2-Isopropyl-6-methyl-4-pyrimidinol (IMHP)	2814-20-2	135444498	LC-MS/MS	Derivative metabolite of diazinon	Insecticide residue	Class II			6.7	20.0
2,4-Dichlorophenoxyacetic acid (2,4-D)	94-75-7	1486	LC-MS/MS	Active ingredient	Herbicide	Class II			333.3	1000.0
2,4,5-Trichlorophenoxyacetic acid	93-76-5	1480	LC-MS/MS	Active ingredient	Herbicide	O			133.3	400.0
2,6-Dichlorobenzonitrile	1194-65-6	3031	GC-MS/MS	Active ingredient	Herbicide	Class III			3.3	10.0
3-Methyl-4-nitrophenol (MNP)	2581-34-2	17412	LC-MS/MS	Derivative metabolite of fenitrothion and fenthion	Insecticide residue	Class II			6.7	20.0
3-Phenoxybenzoic acid	3739-38-6	19539	LC-MS/MS	Non-specific metabolite of synthetic pyrethroids	Insecticide residue	Class Ib			333.3	1000.0
4-Nitrophenol (PNP)	100-02-7	980	LC-MS/MS	Derivative metabolite of both methyl parathion and ethyl parathion	Insecticide residue	Class Ia		Banned in Peru since 2000	6.7	20.0
Acephate	30560-19-1	1982	LC-MS/MS	Active ingredient	Insecticide	Class II			33.3	100.0
Acetamiprid	135410-20-7	213021	LC-MS/MS	Active ingredient	Insecticide	Class II			1.3	4.0
Acetochlor	34256-82-1	1988	GC-MS/MS	Active ingredient	Herbicide	Class III			13.3	40.0
Aclonifen	74070-46-5	92389	GC-MS/MS	Active ingredient	Herbicide	U			13.3	40.0
Alachlor	15972-60-8	2078	GC-MS/MS	Active ingredient	Herbicide	Class II	Yes		6.7	20.0
Aldrin	309-00-2	12310947	GC-MS/MS	Active ingredient	Insecticide	O	Yes	Banned in Peru since 1991	6.7	20.0
Alpha hexachlorocyclohexane	319-84-6	90476870	GC-MS/MS	Isomer of Lindane	Insecticide residue	Class II		Banned in Peru since 1991	6.7	20.0
Atrazine	1912-24-9	2256	LC-MS/MS	Active ingredient	Herbicide	Class III			1.3	4.0
Azinphos-ethyl	2642-71-9	17531	LC-MS/MS	Active ingredient	Insecticide	Class Ib			33.3	100.0
Azinphos-methyl	86-50-0	2268	LC-MS/MS	Active ingredient	Insecticide	Class Ib		Banned in Peru since 2016	13.3	40.0
Azoxystrobin	131860-33-8	3034285	LC-MS/MS	Active ingredient	Fungicide	U			1.3	4.0
Beta hexachlorocyclohexane	319-85-7	727	GC-MS/MS	Isomer of Lindane	Insecticide residue	Class II		Banned in Peru since 1991	6.7	20.0
Biphenthrin	82657-04-3	6442842	GC-MS/MS	Active ingredient	Insecticide	Class II			3.3	10.0
Boscalid	188425-85-6	213013	LC-MS/MS	Active ingredient	Fungicide	U			13.3	40.0
Bromofos-methyl	2104-96-3	16422	GC-MS/MS	Active ingredient	Insecticide	Class II			66.7	200.0
Bromophos-ethyl	4824-78-6	20965	GC-MS/MS	Active ingredient	Insecticide	Class Ib			13.3	40.0
Bromopropylate	18181-80-1	28936	GC-MS/MS	Active ingredient	Insecticide	U			1.3	4.0
Carfentrazone-ethyl	128639-02-1	86222	LC-MS/MS	Synergist agent	Other (herbicide)	U *			3.3	10.0
Chlordane 1	57-74-9	5993	GC-MS/MS	Active ingredient	Insecticide	Class II	Yes	Banned in Peru since 1999	33.3	100.0
Chlordane 2	57-74-9	5993	GC-MS/MS	Active ingredient	Insecticide	Class II	Yes	Banned in Peru since 1999	33.3	100.0
Chlorfenvinphos	470-90-6	10107	LC-MS/MS	Active ingredient	Insecticide	Class Ib			6.7	20.0
Chlorotoluron	15545-48-9	27375	LC-MS/MS	Active ingredient	Herbicide	U			1.3	4.0
Chlorpyrifos (CPS)	2921-88-2	2730	GC-MS/MS	Active ingredient	Insecticide	Class II			6.7	20.0
Chlorpyrifos-methyl	5598-13-0	21803	GC-MS/MS	Active ingredient	Insecticide	Class III			6.7	20.0
Chlorthal-dimethyl	1861-32-1	2943	GC-MS/MS	Active ingredient	Herbicide	Class III			13.3	40.0
Clofenotane (DDT)	50-29-3	3036	LC-MS/MS	Active ingredient	Insecticide	Class II	Yes	Banned in Peru since 1991	3.3	10.0
Clomazone	81777-89-1	54778	LC-MS/MS	Active ingredient	Herbicide	Class II			6.7	20.0
Cyanazine	21725-46-2	30773	LC-MS/MS	Active ingredient	Herbicide	Class II			1.3	4.0
Cyfluthrin	68359-37-5	104926	GC-MS/MS	Active ingredient	Insecticide	Class Ib			33.3	100.0
Cypermethrin (CP)	52315-07-8	2912	GC-MS/MS	Active ingredient	Insecticide	Class II			33.3	100.0
Cyproconazole	94361-06-5	86132	LC-MS/MS	Active ingredient	Fungicide	Class II			6.7	20.0
Cyprodinil	121552-61-2	86367	LC-MS/MS	Active ingredient	Fungicide	Class III *			1.3	4.0
Deethylatrazine	6190-65-4	22563	LC-MS/MS	Derivative metabolite of atrazine	Herbicide residue	Class III			1.3	4.0
Deisopropylatrazine	1007-28-9	13878	LC-MS/MS	Derivative metabolite of atrazine	Herbicide residue	Class III			1.3	4.0
Delta hexachlorocyclohexane	319-86-8	727	GC-MS/MS	Isomer of Lindane	Insecticide residue	Class II		Banned in Peru since 1991	6.7	20.0
Deltamethrin	52918-63-5	40585	GC-MS/MS	Active ingredient	Insecticide	Class II			666.7	2000.0
Desethylterbuthylazine	30125-63-4	108201	LC-MS/MS	Derivative metabolite of terbuthylazine	Herbicide residue	Class III			3.3	10.0
Diazinon	333-41-5	3017	LC-MS/MS	Active ingredient	Insecticide	Class II			6.7	20.0
Dicamba	1918-00-9	3030	LC-MS/MS	Active ingredient	Herbicide	Class II			333.3	1000.0
Dichlorvos	62-73-7	3039	LC-MS/MS	Active ingredient	Insecticide	Class Ib			66.7	200.0
Dicofol	115-32-2	8268	GC-MS/MS	Active ingredient	Insecticide	Class II			1.3	4.0
Dieldrin	60-57-1	969491	GC-MS/MS	Derivative metabolite of aldrin	Insecticide residue	O	Yes	Banned in Peru since 1991	13.3	40.0
Diethyl hydrogen phosphate (DPF)	598-02-7	654	LC-MS/MS	Derivative metabolite of diazinon	Insecticide residue	Class II			6.7	20.0
Difenoconazole	119446-68-3	86173	LC-MS/MS	Active ingredient	Fungicide	Class II			1.3	4.0
Diflufenican	83164-33-4	91735	GC-MS/MS	Active ingredient	Herbicide	Class III			3.3	10.0
Dimethoate	60-51-5	3082	LC-MS/MS	Active ingredient	Insecticide	Class II			1.3	4.0
Dimethomorph	110488-70-5	5889665	LC-MS/MS	Active ingredient	Fungicide	Class III			1.3	4.0
Diuron (DCMU)	330-54-1	3120	LC-MS/MS	Active ingredient	Herbicide	Class III			1.3	4.0
Endosulfan I	33213-65-9	12309460	GC-MS/MS	Active ingredient	Insecticide	Class II			13.3	40.0
Endosulfan I	959-98-8	12309460	GC-MS/MS	Active ingredient	Insecticide	Class II			6.7	20.0
Endosulfan sulfate	1031-07-8	13940	GC-MS/MS	Derivative metabolite of endosulfan	Insecticide residue	Class II			133.3	400.0
Endrin	72-20-8	12358480	GC-MS/MS	Active ingredient	Insecticide	O		Banned in Peru since 1991	13.3	40.0
Epoxiconazole	133855-98-8	3317081	LC-MS/MS	Active ingredient	Fungicide	Class III *			3.3	10.0
Epoxyheptachlor	1024-57-3	15559699	GC-MS/MS	Derivative metabolite of heptachlor	Insecticide residue	O			6.7	20.0
Ethion	563-12-2	3286	GC-MS/MS	Active ingredient	Insecticide	Class II			6.7	20.0
Etrimfos	38260-54-7	37995	LC-MS/MS	Active ingredient	Insecticide	O			1.3	4.0
Fenamidone	161326-34-7	10403199	LC-MS/MS	Active ingredient	Fungicide	Class III			1.3	4.0
Fenchlorphos	299-84-3	9298	GC-MS/MS	Active ingredient	Insecticide	O			6.7	20.0
Fenhexamid	126833-17-8	213031	LC-MS/MS	Active ingredient	Fungicide	U			33.3	100.0
Fenitrothion	122-14-5	31200	GC-MS/MS	Active ingredient	Insecticide	Class II			6.7	20.0
Fenpropathrin	39515-41-8	47326	GC-MS/MS	Active ingredient	Insecticide	Class II			66.7	200.0
Fensulfothion	115-90-2	8292	LC-MS/MS	Active ingredient	Insecticide	O			33.3	100.0
Fenthion	55-38-9	3346	LC-MS/MS	Active ingredient	Insecticide	Class II			6.7	20.0
Fenthion sulfone	3761-42-0	19578	LC-MS/MS	Derivative metabolite of fenthion	Insecticide residue	Class II			333.3	1000.0
Fipronil	120068-37-3	3352	LC-MS/MS	Active ingredient	Insecticide	Class II			1.3	4.0
Fipronil Sulfone	120068-36-2	3078139	LC-MS/MS	Derivative metabolite of fipronile	Insecticide residue	Class II			1.3	4.0
Fluazinam	79622-59-6	91731	LC-MS/MS	Active ingredient	Fungicide	Class II *, Undetermined **			1.3	4.0
Fludioxonil	131341-86-1	86398	LC-MS/MS	Active ingredient	Fungicide	U			33.3	100.0
Flufenoxuron	101463-69-8	91766	LC-MS/MS	Active ingredient	Insecticide	Class III			33.3	100.0
Fluroxypyr	69377-81-7	50465	LC-MS/MS	Active ingredient	Herbicide	U			133.3	400.0
Flusilazole	85509-19-9	73675	LC-MS/MS	Active ingredient	Fungicide	Class II			1.3	4.0
Heptachlor	76-44-8	3589	GC-MS/MS	Active ingredient	Insecticide	O	Yes		6.7	20.0
Heptachlor epoxide A	28044-83-9	71317194	GC-MS/MS	Derivative metabolite of heptachlor	Insecticide residue	O			6.7	20.0
Hexachlorobenzene	118-74-1	8370	GC-MS/MS	Active ingredient	Fungicide	Class Ia		Banned in Peru since 1999	6.7	20.0
Hexazinone	51235-04-2	39965	LC-MS/MS	Active ingredient	Herbicide	Class II			1.3	4.0
Hexythiazox	78587-05-0	13218777	LC-MS/MS	Active ingredient	Insecticide	U			33.3	100.0
Imidacloprid	138261-41-3	86287518	LC-MS/MS	Active ingredient	Insecticide	Class II			3.3	10.0
Ioxynil	1689-83-4	15530	LC-MS/MS	Active ingredient	Herbicide	Class II			6.7	20.0
Iprovalicarb	140923-17-7	10958189	LC-MS/MS	Active ingredient	Fungicide	U			1.3	4.0
Isoproturon	34123-59-6	36679	LC-MS/MS	Active ingredient	Herbicide	Class II			1.3	4.0
Isoxaben	82558-50-7	73672	LC-MS/MS	Active ingredient	Herbicide	U			1.3	4.0
Kresoxim-methyl	143390-89-0	6112114	LC-MS/MS	Active ingredient	Fungicide	Class III			13.3	40.0
Lambda-cyhalothrin (λ-cyhalothrin)	91465-08-6	6440554	GC-MS/MS	Active ingredient	Insecticide	Class II			13.3	40.0
Lindane (γ-HCH)	58-89-9	727	GC-MS/MS	Active ingredient	Insecticide	Class II	Yes	Banned in Peru since 1991	3.3	10.0
Linuron	330-55-2	9502	LC-MS/MS	Active ingredient	Herbicide	Class III			133.3	400.0
Malaoxon	1634-78-2	15415	LC-MS/MS	Derivative metabolite of malathion	Insecticide residue	Class III			1.3	4.0
Malathion	121-75-5	4004	LC-MS/MS	Active ingredient	Insecticide	Class III			13.3	40.0
Mecarbam	2595-54-2	17434	GC-MS/MS	Active ingredient	Insecticide	Class Ib			33.3	100.0
Mecoprop	7085-19-0	7153	LC-MS/MS	Active ingredient	Herbicide	Class II			666.7	2000.0
Mepanipyrim	110235-47-7	86296	LC-MS/MS	Active ingredient	Fungicide	U			1.3	4.0
Metalaxyl-M	70630-17-0	11150163	LC-MS/MS	Active ingredient	Fungicide	Class II			1.3	4.0
Methamidophos	10265-92-6	4096	LC-MS/MS	Derivative metabolite of acephate	Insecticide residue	Class Ib		Banned in Peru since 2020	6.7	20.0
Methacrifos	62610-77-9	3034435	GC-MS/MS	Active ingredient	Insecticide	Class II			6.7	20.0
Methidathion	950-37-8	13709	LC-MS/MS	Active ingredient	Insecticide	Class Ib			133.3	400.0
Methomyl	16752-77-5	5353758	LC-MS/MS	Derivative metabolite of thiodicarb	Insecticide residue	Class Ib			1.3	4.0
Methoxychlor	72-43-5	4115	GC-MS/MS	Active ingredient	Insecticide	U			66.7	200.0
Methyl parathion	298-00-0	4130	GC-MS/MS	Active ingredient	Insecticide	Class Ia	Yes	Banned in Peru since 2000	6.7	20.0
Metolachlor	51218-45-2	4169	GC-MS/MS	Active ingredient	Herbicide	Class III			6.7	20.0
Metribuzin	21087-64-9	30479	GC-MS/MS	Active ingredient	Herbicide	Class II			13.3	40.0
Mirex	2385-85-5	16945	GC-MS/MS	Active ingredient	Insecticide	O		Banned in Peru since 2000	6.7	20.0
Mitotane	53-19-0	4211	LC-MS/MS	Isomer of DDD	Insecticide residue	Class II			3.3	10.0
Monocrotophos	6923-22-4	5371562	LC-MS/MS	Active ingredient	Insecticide	Class Ib	Yes	Banned in Peru since 2004	6.7	20.0
Myclobutanil	88671-89-0	6336	LC-MS/MS	Active ingredient	Fungicide	Class II			3.3	10.0
N-Desethyl-pirimiphos-methyl	67018-59-1	16212178	LC-MS/MS	Derivative metabolite of pirimiphos-methyl	Insecticide	Class II			1.3	4.0
O,O-Diethyl hydrogen thiophophate (DETP)	2465-65-8	655	LC-MS/MS	Derivative metabolite of parathion	Insecticide residue	Class Ia			33.3	100.0
O,P'-DDE	3424-82-6	246598	LC-MS/MS	Derivative metabolite of clofenotane (DDT)	Insecticide residue	Class II		Banned in Peru since 1991	3.3	10.0
O,P'-DDT	789-02-6	13089	LC-MS/MS	Isomer of clofenotane (DDT)	Insecticide residue	Class II		Banned in Peru since 1991	3.3	10.0
Octachlorodipropyl ether (S 421)	127-90-2	518659	GC-MS/MS	Synergist agent	Other (insecticide)	Unknown			33.3	100.0
Omethoate	1113-02-6	14210	LC-MS/MS	Active ingredient	Insecticide	Class Ib			6.7	20.0
Oryzalin	19044-88-3	29393	LC-MS/MS	Active ingredient	Herbicide	U			13.3	40.0
Oxadiazon	19666-30-9	29732	GC-MS/MS	Active ingredient	Herbicide	U			3.3	10.0
Oxadixyl	77732-09-3	53735	LC-MS/MS	Active ingredient	Fungicide	Class II			3.3	10.0
Oxyfluorfen	42874-03-3	39327	GC-MS/MS	Active ingredient	Herbicide	U			6.7	20.0
P,P'-DDD	72-54-8	6294	LC-MS/MS	Derivative metabolite of clofenotane (DDT)	Insecticide residue	Class II		Banned in Peru since 1991	3.3	10.0
P,P'-DDE	72-55-9	3035	LC-MS/MS	Derivative metabolite of clofenotane (DDT)	Insecticide residue	Class II		Banned in Peru since 1991	1.3	4.0
Paraoxon	311-45-5	9395	GC-MS/MS	Derivative metabolite of Parathion	Insecticide residue	Class Ia		Banned in Peru since 2000	66.7	200.0
Parathion	56-38-2	991	GC-MS/MS	Active ingredient	Insecticide	Class Ia	Yes	Banned in Peru since 2000	13.3	40.0
Penconazole	66246-88-6	91693	LC-MS/MS	Active ingredient	Fungicide	Class III			1.3	4.0
Pendimethalin	40487-42-1	38479	LC-MS/MS	Active ingredient	Herbicide	Class II			13.3	40.0
Pentachloroanisole	1825-21-4	15767	GC-MS/MS	Derivative metabolite of pentachlorophenol	Fungicide residue	Class Ib		Banned in Peru since 1999	13.3	40.0
Pentachlorothioanisole	1825-19-0	15766	GC-MS/MS	Derivative metabolite of pentachlorophenol	Fungicide residue	Class Ib		Banned in Peru since 1999	33.3	100.0
Permethrin	52645-53-1	40326	GC-MS/MS	Active ingredient	Insecticide	Class II			33.3	100.0
Pethoxamid	106700-29-2	6450826	LC-MS/MS	Active ingredient	Herbicide	Undetermined ***			1.3	4.0
Phosalone	2310-17-0	4793	LC-MS/MS	Active ingredient	Insecticide	Class II			333.3	1000.0
Phosmet	732-11-6	12901	LC-MS/MS	Active ingredient	Insecticide	Class II			33.3	100.0
Piperonyl butoxide (PBO)	51-03-6	5794	GC-MS/MS	Synergist agent	Other (insecticide)	U			33.3	100.0
Pirimiphos-ethyl	23505-41-1	31957	GC-MS/MS	Active ingredient	Insecticide	O			13.3	40.0
Pirimiphos-methyl	29232-93-7	34526	GC-MS/MS	Active ingredient	Insecticide	Class II			1.3	4.0
Procymidone	32809-16-8	36242	GC-MS/MS	Multi-use active ingredient	Fungicide, herbicide residue	U			6.7	20.0
Profenofos	41198-08-7	38779	LC-MS/MS	Active ingredient	Insecticide	Class II			13.3	40.0
Propiconazole	60207-90-1	43234	LC-MS/MS	Active ingredient	Fungicide	Class II			6.7	20.0
Propoxur	114-26-1	4944	LC-MS/MS	Active ingredient	Insecticide	Class II			1.3	4.0
Propylene thiourea	2122-19-2	2777312	LC-MS/MS	Derivative metabolite of propineb	Fungicide residue	U			33.3	100.0
Propyzamide	23950-58-5	32154	LC-MS/MS	Active ingredient	Herbicide	U			66.7	200.0
Prothiofos	34643-46-4	36870	GC-MS/MS	Active ingredient	Insecticide	Class II			6.7	20.0
Pyraclostrobin	175013-18-0	6422843	LC-MS/MS	Active ingredient	Fungicide	U			1.3	4.0
Pyrethrin I	121-21-1	5281045	LC-MS/MS	Active ingredient	Insecticide	Class II			133.3	400.0
Pyrethrin II	121-29-9	5281555	LC-MS/MS	Active ingredient	Insecticide	Class II			666.7	2000.0
Pyrimethanil	53112-28-0	91650	LC-MS/MS	Active ingredient	Fungicide	Class III			1.3	4.0
Quinalphos	13593-03-8	26124	LC-MS/MS	Active ingredient	Insecticide	Class II			3.3	10.0
Quinoxyfen	124495-18-7	3391107	LC-MS/MS	Active ingredient	Fungicide	U			1.3	4.0
Quintozene	82-68-8	6720	GC-MS/MS	Active ingredient	Fungicide	U			66.7	200.0
Simazine	122-34-9	5216	LC-MS/MS	Active ingredient	Herbicide	U			1.3	4.0
Spiroxamine	118134-30-8	86160	LC-MS/MS	Active ingredient	Fungicide	Class II			1.3	4.0
Tebuconazole	107534-96-3	86102	LC-MS/MS	Active ingredient	Fungicide	Class II			1.3	4.0
Tebufenozide	112410-23-8	91773	LC-MS/MS	Active ingredient	Insecticide	U			1.3	4.0
Tecnazene	117-18-0	8330	GC-MS/MS	Active ingredient	Fungicide	U			33.3	100.0
Terbumeton	33693-04-8	36584	LC-MS/MS	Active ingredient	Herbicide	Class II			1.3	4.0
Terbumeton-desethyl	30125-64-5	185719	LC-MS/MS	Derivative metabolite of terbumeton	Herbicide residue	Class II			1.3	4.0
Terbuthylazine	5915-41-3	22206	LC-MS/MS	Active ingredient	Herbicide	Class III			1.3	4.0
Tetrachlorvinphos	22248-79-9	5284462	GC-MS/MS	Active ingredient	Insecticide	Class III			13.3	40.0
Tetraconazole	112281-77-3	80277	LC-MS/MS	Active ingredient	Fungicide	Class II			1.3	4.0
Tetradifon	116-29-0	8305	GC-MS/MS	Active ingredient	Insecticide	U			6.7	20.0
Tetramethrin	7696-12-0	83975	GC-MS/MS	Active ingredient	Insecticide	U			13.3	40.0
Transfluthrin	118712-89-3	656612	GC-MS/MS	Active ingredient	Insecticide	U			6.7	20.0
Triadimenol	55219-65-3	41368	LC-MS/MS	Derivative metabolite of triadimefon	Fungicide residue	Class II			6.7	20.0
Trifloxystrobin	141517-21-7	11664966	LC-MS/MS	Active ingredient	Fungicide	U			1.3	4.0
Trifluralin	1582-09-8	5569	GC-MS/MS	Active ingredient	Herbicide	U			13.3	40.0
Vinclozolin	50471-44-8	39676	GC-MS/MS	Active ingredient	Fungicide	U			6.7	20.0
Zoxamide	156052-68-5	122087	LC-MS/MS	Active ingredient	Fungicide	U			1.3	4.0
Note: CAS, Chemical Abstracts Service; CID, Compound identifier.
WHO recommended classification of pesticides by hazard and guidelines to classification, 2019 edition. Geneva: World Health Organization; 2020. Licence: CC BY-NC-SA 3.0 IGO.
* According to the US Environmental Proctection Agency, Pesticide Fact Sheets.
** According to the Joint FAO/WHO Meeting on Pesticide Residues, Report 2018.
*** According to European Food Safety Authority, doi: 10.2903/j.efsa.2017.4981
Class Ia, Extremely hazardous
Class Ib, Highly hazardous
Class II, Moderately hazardous
Class III, Slightly hazardous
U, Unlikely to pesent acute hazard
O, Obsolete for use as pesticides
Information on pesticide regulation in Peru was obtained from the National Agrarian Health Service (SENASA).

## Sheet: Table S3
Contaminant name	PE-HAIR-01	PE-HAIR-02	PE-HAIR-03	PE-HAIR-04	PE-HAIR-05	PE-HAIR-06	PE-HAIR-07	PE-HAIR-08	PE-HAIR-09	PE-HAIR-10	PE-HAIR-11	PE-HAIR-12	PE-HAIR-13	PE-HAIR-14	PE-HAIR-15	PE-HAIR-16	PE-HAIR-17	PE-HAIR-18	PE-HAIR-19	PE-HAIR-20	PE-HAIR-21	PE-HAIR-22	PE-HAIR-23	PE-HAIR-24	PE-HAIR-25	PE-HAIR-26	PE-HAIR-27	PE-HAIR-28	PE-HAIR-29	PE-HAIR-30	PE-HAIR-31	PE-HAIR-32	PE-HAIR-33	PE-HAIR-34	PE-HAIR-35	PE-HAIR-36	PE-HAIR-37	PE-HAIR-38	PE-HAIR-39	PE-HAIR-40	PE-HAIR-41	PE-HAIR-42	PE-HAIR-43	PE-HAIR-44	PE-HAIR-45	PE-HAIR-46	PE-HAIR-47	PE-HAIR-48	PE-HAIR-49
2-(Diethylamino)-6-methyl-1H-pyrimidin-4-one (DEAMPY)	0	0	0	0	0	0	0	0	0	0	0	0	0	0	0	0	0	0	0	0	0	0	0	< LOQ	< LOQ	0	0	0	0	0	0	0	0	0	0	0	0	0	0	0	0	0	0	0	0	< LOQ	0	0	0
2-Isopropyl-6-methyl-4-pyrimidinol (IMHP)	0	0	0	0	0	0	0	0	0	0	0	0	0	0	0	0	0	0	0	0	0	0	0	0	0	0	0	0	0	0	0	0	0	0	0	0	35.9	0	0	0	0	0	0	0	0	0	57.3	0	0
2,4-Dichlorophenoxyacetic acid (2,4-D)	0	0	0	0	0	0	0	0	0	0	0	0	0	0	0	0	0	1574.8	0	0	0	0	0	0	0	0	0	0	0	0	0	0	0	0	0	0	0	0	0	0	0	0	0	0	2918.6	0	0	0	0
3-Methyl-4-nitrophenol (MNP)	0	0	0	0	0	0	0	0	0	48.6	0	0	< LOQ	0	0	< LOQ	0	0	0	0	0	0	0	0	0	0	0	0	0	0	0	0	0	0	0	0	0	0	0	23.4	< LOQ	0	0	0	0	< LOQ	0	< LOQ	0
4-Nitrophenol (PNP)	0	0	23.4	0	0	< LOQ	0	0	< LOQ	100	0	< LOQ	32.1	< LOQ	< LOQ	114.3	0	0	0	33.4	0	0	0	< LOQ	< LOQ	0	0	52.4	< LOQ	< LOQ	0	< LOQ	888.5	< LOQ	0	20.4	38	44.8	< LOQ	41.9	< LOQ	109.8	0	346.3	24.3	26	23.6	< LOQ	< LOQ
Acephate	0	0	0	0	0	0	0	0	0	0	0	0	0	0	0	0	0	0	0	0	0	0	0	0	0	0	0	0	0	0	0	0	0	0	0	0	666.6	0	0	0	0	0	0	0	0	0	0	0	0
Acetamiprid	0	0	0	0	0	0	0	0	0	0	0	0	0	0	0	0	0	< LOQ	0	0	0	0	0	0	0	0	0	0	0	0	0	0	0	0	0	0	11.6	5.5	0	0	9	0	0	0	0	0	0	0	9.6
Acetochlor	0	0	0	0	0	0	0	0	0	0	0	0	0	0	0	0	0	0	0	0	0	0	0	0	0	0	0	0	0	0	0	0	0	0	0	0	0	0	0	0	0	0	0	0	0	0	0	0	0
Aclonifen	0	0	0	0	0	0	0	0	0	0	0	0	0	0	0	0	0	0	0	0	0	0	0	0	0	0	0	0	< LOQ	< LOQ	0	0	0	0	0	0	0	0	0	0	0	0	0	0	0	0	0	0	0
Alachlor	< LOQ	0	0	< LOQ	0	0	0	0	0	0	0	0	0	0	0	0	0	0	0	0	0	0	0	0	0	0	0	0	0	0	0	0	0	0	0	0	0	0	0	0	0	0	0	0	0	0	0	0	0
Aldrin	0	0	0	0	0	0	0	0	0	0	0	0	0	0	0	0	0	0	0	0	0	0	0	0	0	0	0	0	0	0	0	0	0	0	0	0	0	0	0	0	0	0	0	0	0	0	0	0	0
Atrazine	< LOQ	0	0	0	0	0	0	4.7	< LOQ	4.8	0	0	0	0	0	0	0	205	573.7	0	0	0	0	< LOQ	0	0	0	0	0	0	0	4.3	0	0	0	0	0	0	0	0	0	4.7	0	10.6	1081.9	5.4	4.3	< LOQ	0
Azoxystrobin	0	0	0	0	< LOQ	0	0	0	19.9	13.9	0	< LOQ	0	< LOQ	0	0	0	85.2	380.7	0	0	0	< LOQ	11.9	0	0	0	4.7	0	0	0	0	4.8	0	184.6	0	5.2	< LOQ	< LOQ	0	4720.2	< LOQ	4.5	0	69.9	0	0	196	2375.2
Biphenthrin	0	0	0	0	0	0	0	0	0	0	0	0	0	0	0	0	0	0	0	0	0	0	0	0	0	0	0	0	0	0	0	0	0	0	0	0	0	0	0	0	0	0	0	0	0	0	0	0	0
Boscalid	0	0	0	0	0	0	0	0	0	0	0	0	0	0	0	0	0	0	0	0	0	0	0	0	0	0	0	0	0	0	0	0	0	0	0	0	0	0	0	0	1051.9	0	0	0	0	0	0	54.8	409.3
Chlorfenvinphos	0	0	0	0	0	0	0	0	0	0	0	0	0	0	0	0	0	0	0	0	0	0	0	0	0	< LOQ	0	0	0	0	0	0	0	0	0	0	0	0	0	0	0	0	0	0	0	0	0	0	0
Chlorpyrifos (CPS)	< LOQ	0	0	< LOQ	0	0	32.1	110.1	0	0	0	31.6	< LOQ	53.9	< LOQ	0	0	767.4	197	0	21.6	0	36.4	160	0	0	0	0	0	0	< LOQ	< LOQ	0	0	< LOQ	0	4941.8	26.6	23.2	35.1	0	116.7	0	288.7	1692.3	31.9	< LOQ	0	0
Clofenotane (DDT)	0	0	0	0	0	0	0	0	0	0	0	0	0	103.3	0	0	0	0	0	0	0	0	0	0	0	0	0	0	0	0	0	0	0	0	0	0	0	0	16.8	0	0	0	0	0	0	0	0	0	0
Cyanazine	0	0	0	0	0	0	0	0	0	0	0	0	0	0	0	0	0	0	0	0	0	0	0	0	0	0	0	0	0	0	0	0	0	0	0	0	0	0	0	0	0	0	0	0	0	0	0	0	0
Cyfluthrin	0	0	0	0	0	0	0	0	0	0	0	0	0	0	0	0	0	0	0	0	0	0	0	0	0	0	0	0	0	0	0	0	0	0	0	0	0	0	0	0	< LOQ	0	0	0	0	0	0	0	0
Cypermethrin (CP)	0	< LOQ	275.2	0	0	0	0	0	< LOQ	< LOQ	0	< LOQ	0	0	0	0	0	0	0	0	0	0	< LOQ	108.5	0	0	0	0	107	< LOQ	0	0	0	0	0	0	0	< LOQ	< LOQ	0	0	0	0	0	< LOQ	0	0	0	< LOQ
Cyproconazole	0	0	0	0	0	0	0	0	0	0	0	0	0	0	0	0	0	0	0	0	0	0	0	0	0	0	0	0	0	0	0	0	0	0	0	0	0	0	0	0	0	0	0	0	0	0	0	0	0
Cyprodinil	0	0	0	0	0	0	0	0	0	0	0	0	0	0	0	0	0	0	0	0	0	0	9.3	34.2	4.7	0	0	0	0	0	0	0	0	0	0	0	< LOQ	< LOQ	0	0	0	0	0	0	0	0	0	0	< LOQ
Deethylatrazine	0	0	0	0	0	0	0	0	0	0	0	0	0	0	0	0	0	< LOQ	< LOQ	< LOQ	0	0	0	0	0	0	0	0	0	0	0	0	0	0	0	0	0	0	0	0	0	0	0	0	8.8	0	0	0	0
Diazinon	0	0	0	0	0	0	0	0	0	0	0	0	0	0	0	0	0	0	0	0	0	0	0	< LOQ	0	0	0	0	0	0	0	0	0	0	0	0	37.6	< LOQ	0	0	< LOQ	0	0	0	0	0	30.8	0	0
Dicofol	0	0	0	0	0	0	0	0	0	0	0	0	0	25.5	0	0	0	0	0	0	0	0	0	0	0	0	0	0	0	0	0	0	0	0	0	0	0	0	0	0	0	0	0	0	0	0	0	0	0
Diethyl hydrogen phosphate (DPF)	0	0	0	0	0	0	0	0	0	0	0	0	0	0	0	0	0	0	0	0	0	0	0	0	0	0	0	0	0	0	0	0	0	0	0	0	26.5	0	0	0	0	0	0	0	< LOQ	0	44.6	0	< LOQ
Difenoconazol	0	0	0	0	< LOQ	0	0	0	0	0	0	< LOQ	0	0	0	< LOQ	0	1064	595.9	< LOQ	0	0	59.8	121.5	28.3	0	0	< LOQ	0	0	0	< LOQ	4.6	< LOQ	71.1	< LOQ	< LOQ	4.5	0	0	890.2	6.6	< LOQ	6.7	< LOQ	0	0	131.1	927.6
Dimethoate	0	0	0	0	0	0	0	0	0	0	0	0	0	0	0	0	0	0	0	0	0	0	0	0	0	0	0	0	0	0	0	0	0	0	0	0	0	0	0	0	< LOQ	< LOQ	0	0	< LOQ	0	0	0	< LOQ
Dimethomorph	0	0	0	0	0	0	0	0	0	0	0	0	0	0	0	0	0	0	0	0	0	0	244.9	31.2	118.3	0	0	0	0	0	0	0	< LOQ	< LOQ	47.5	0	0	0	0	0	164.9	0	0	0	0	0	0	6	93
Diuron (DCMU)	0	7.6	19.5	0	34.2	5.1	0	0	0	< LOQ	0	0	9.5	7.3	11.6	0	0	4.9	0	0	0	0	0	0	0	0	0	0	0	0	4.1	0	0	0	0	63.3	0	0	32.6	17.4	10.9	5.8	0	0	0	0	0	0	11.6
Epoxiconazole	0	0	0	0	0	0	0	0	0	0	0	0	0	0	0	0	0	0	0	0	0	0	29.7	0	12.4	0	0	0	0	0	0	0	0	0	0	0	0	0	0	0	31	0	0	0	0	0	0	0	35
Fenhexamid	0	0	0	0	0	0	0	0	0	0	< LOQ	< LOQ	0	< LOQ	0	0	0	0	< LOQ	0	0	0	0	0	< LOQ	0	111.8	0	0	0	0	0	0	0	0	0	0	0	0	0	0	0	0	0	< LOQ	0	0	0	0
Fipronil	4.3	92.5	< LOQ	0	4.2	< LOQ	0	0	0	0	0	7.9	7.6	< LOQ	< LOQ	9.4	0	0	5.6	30	283.9	861	29.8	39.3	< LOQ	0	0	23.1	0	< LOQ	0	5.7	< LOQ	24	8.1	0	< LOQ	0	18.6	0	163.3	50.3	0	12.8	0	0	0	53.6	124.9
Fipronil Sulfone	8.9	10.4	8.8	6.9	10.6	6.1	< LOQ	5.9	< LOQ	< LOQ	5.8	10	6.4	5.4	< LOQ	22.4	< LOQ	< LOQ	10.1	12.8	8.3	104.3	4.7	13.1	6.4	6	5	20.1	< LOQ	4.9	< LOQ	12.7	5.1	18	40.2	< LOQ	< LOQ	< LOQ	9.4	5.3	29.5	22.4	5.9	15.2	< LOQ	< LOQ	< LOQ	13.2	17.2
Fluroxypyr	0	0	0	0	0	0	0	0	0	0	0	0	0	0	0	0	0	0	0	0	0	0	0	0	0	0	0	0	0	0	0	0	0	0	0	0	0	0	0	0	0	0	0	0	0	0	0	0	0
Flusilazole	0	0	0	0	0	0	0	0	0	0	0	0	0	0	0	0	0	0	0	0	0	0	0	0	0	0	0	0	0	0	0	0	0	0	0	0	0	0	0	0	0	0	0	0	0	0	0	0	0
Gamma-cyhalothrin (γ-cyhalothrin)	0	0	0	0	0	0	< LOQ	43.7	0	0	0	0	0	0	0	0	0	0	0	0	0	0	0	< LOQ	0	0	0	0	0	0	0	0	0	0	< LOQ	0	0	0	0	0	< LOQ	0	0	0	< LOQ	0	0	< LOQ	< LOQ
Hexazinone	0	0	0	0	0	0	0	0	0	0	0	0	0	0	0	0	0	0	0	0	0	0	0	0	0	0	0	0	0	0	0	0	0	0	0	0	0	0	0	0	0	0	0	0	0	0	0	0	0
Imidacloprid	0	0	0	0	0	0	0	0	0	0	0	0	0	< LOQ	0	0	0	30.6	0	0	0	0	72.7	3426.5	0	0	0	< LOQ	0	0	0	< LOQ	< LOQ	< LOQ	< LOQ	0	1419	29.2	< LOQ	49.8	679.4	< LOQ	< LOQ	0	< LOQ	< LOQ	< LOQ	300.7	462.6
Lindane (γ-HCH)	0	0	0	0	0	0	0	0	0	0	0	0	0	0	0	0	0	0	0	0	0	0	0	< LOQ	41.5	0	0	0	0	< LOQ	0	< LOQ	0	0	0	0	0	0	0	0	0	0	0	0	0	0	0	0	0
Linuron	0	0	0	0	0	0	0	0	0	0	0	0	0	0	0	0	0	5380.6	0	0	0	0	0	0	0	0	0	0	0	0	0	0	0	0	0	0	0	0	0	0	0	0	0	0	0	0	0	0	0
Malathion	0	0	0	0	0	0	0	0	0	0	0	0	0	0	0	0	0	0	0	0	< LOQ	171.6	0	0	0	0	0	0	0	0	0	0	0	0	0	< LOQ	0	0	0	0	0	107.2	0	51.4	0	0	0	0	0
Metalaxyl-M	0	0	0	0	0	< LOQ	0	4.1	0	0	0	0	0	0	0	0	0	338.2	158.1	0	0	0	< LOQ	5.4	0	0	0	< LOQ	0	0	0	0	0	0	22.4	0	44.4	0	< LOQ	0	< LOQ	49.9	< LOQ	22.9	17.4	0	0	< LOQ	5.5
Methamidophos	0	0	0	0	0	0	0	0	0	0	0	< LOQ	0	0	0	0	0	44.7	1636.6	0	< LOQ	0	40.5	668	0	0	0	0	0	0	0	0	0	0	0	0	0	0	0	0	0	0	0	0	0	0	0	0	0
Methomyl	0	0	4.5	0	4.4	4.7	4.6	30	< LOQ	6	0	5	7.1	0	0	< LOQ	0	1109.7	10	7	26.5	0	< LOQ	15.5	0	0	< LOQ	0	0	0	0	4.4	25.1	0	7.2	< LOQ	95	6.4	11.6	4.9	5.9	1512.4	9.4	2572.8	1944.6	10.7	5.4	10.9	13.3
Metribuzin	0	0	0	0	0	0	0	0	0	0	0	0	0	0	0	0	0	319.7	0	0	0	0	0	0	0	0	0	0	0	0	0	0	0	0	0	0	0	0	0	0	0	< LOQ	0	< LOQ	118.6	0	0	0	0
Mitotane	0	0	0	0	0	0	0	0	0	0	0	0	0	0	0	0	0	0	0	0	0	0	0	0	0	0	0	0	0	0	0	0	0	0	0	0	0	0	0	0	0	0	0	0	0	0	0	0	0
Myclobutanil	0	0	0	0	0	0	0	0	0	0	0	0	0	0	0	0	0	0	0	0	0	0	0	0	0	0	0	0	0	0	0	0	0	0	0	0	0	0	0	0	< LOQ	0	0	0	0	0	0	0	10.4
O,O-Diethyl hydrogen thiophophate (DETP)	0	0	0	0	0	0	0	0	0	0	0	0	0	0	0	0	0	0	0	0	0	0	0	0	0	0	0	0	0	0	0	0	0	0	0	0	< LOQ	0	0	0	0	0	0	0	0	0	0	0	0
O,P'-DDE	0	0	0	0	0	0	0	0	0	0	0	0	0	< LOQ	0	0	0	0	0	0	0	0	0	0	0	0	0	0	0	0	0	0	0	0	0	0	0	0	0	0	0	0	0	0	0	0	0	0	0
O,P'-DDT	0	0	0	0	0	0	0	0	0	0	0	0	0	< LOQ	0	0	0	0	0	0	0	0	0	0	0	0	0	0	0	0	0	0	0	0	0	0	< LOQ	0	0	0	0	0	0	0	0	0	0	0	0
Octachlorodipropyl ether (S 421)	0	0	0	0	0	0	0	0	0	< LOQ	0	0	0	0	0	0	0	0	0	0	0	0	0	0	0	0	0	0	0	0	0	0	0	0	0	0	0	0	0	0	0	0	0	0	0	0	0	0	0
P,P'-DDE	0	6.1	< LOQ	< LOQ	< LOQ	0	18.5	18.4	0	0	4.1	< LOQ	34.8	66.7	< LOQ	< LOQ	< LOQ	< LOQ	0	18.6	85.9	87.8	0	< LOQ	6.6	< LOQ	14.9	26.7	0	< LOQ	< LOQ	23	11.3	5.1	5.2	0	36.2	16.3	14.4	12.2	0	< LOQ	< LOQ	< LOQ	6.6	7.7	9.4	0	0
Pendimethalin	0	0	0	0	0	0	0	0	0	0	0	0	0	0	0	0	0	0	0	0	0	0	0	0	0	0	0	0	0	0	0	< LOQ	0	0	< LOQ	0	0	0	0	0	0	0	0	0	0	0	0	0	0
Pentachloroanisole	0	0	0	0	0	0	0	0	0	0	0	0	< LOQ	0	0	0	0	0	0	0	0	0	0	0	0	0	0	0	0	0	0	0	0	0	0	0	0	0	0	0	0	0	0	0	0	0	0	0	0
Permethrin	0	0	< LOQ	0	0	0	0	0	0	0	0	0	0	0	0	0	0	0	0	0	0	0	0	0	0	< LOQ	0	0	0	0	0	0	< LOQ	0	0	0	0	0	< LOQ	0	0	< LOQ	0	< LOQ	0	0	0	0	0
Piperonyl butoxide (PBO)	135.3	0	321.4	0	< LOQ	0	0	< LOQ	0	0	632.9	724.4	624.2	421.5	0	0	0	0	0	0	0	0	124.5	190	0	0	0	0	0	0	< LOQ	109.1	0	0	0	673.1	4246.3	111.7	188.5	0	0	0	0	0	0	0	0	0	0
Pirimiphos-methyl	0	0	0	0	0	0	0	0	0	0	0	0	0	0	0	0	0	0	0	0	0	0	0	0	0	0	0	0	0	0	0	< LOQ	5.2	0	0	0	0	0	0	0	0	0	0	0	0	6.8	0	0	0
Procymidone	0	0	0	0	0	0	43.2	124.7	24.6	< LOQ	0	0	0	0	0	0	23.1	0	0	0	0	0	0	0	0	0	0	0	0	0	0	0	0	0	0	0	0	0	0	0	0	0	0	0	0	0	0	0	0
Profenofos	0	0	0	0	0	< LOQ	< LOQ	0	0	0	0	0	0	0	0	0	0	0	0	0	0	0	0	0	0	0	0	0	0	0	0	0	0	0	0	0	0	0	0	0	0	0	0	0	0	0	0	0	0
Propiconazole	0	0	0	0	0	0	0	0	0	0	0	0	0	0	0	0	0	0	< LOQ	0	0	0	0	0	0	0	0	0	0	0	0	0	0	0	0	0	0	0	0	0	39.2	0	0	0	20.4	0	0	43.4	25.4
Propoxur	0	< LOQ	0	0	0	0	0	0	0	< LOQ	0	< LOQ	0	7.8	< LOQ	0	0	0	0	0	0	0	0	0	0	0	0	0	0	0	0	5.4	0	0	0	0	< LOQ	0	< LOQ	< LOQ	0	0	0	0	0	< LOQ	< LOQ	0	0
Propylene thiourea	0	0	0	0	0	0	0	0	0	0	0	0	0	0	0	0	0	0	0	0	0	0	0	0	0	0	0	0	0	0	0	0	0	0	< LOQ	0	0	0	0	0	0	0	0	0	0	0	0	0	105.2
Pyraclostrobin	0	0	0	0	0	0	0	0	0	0	0	0	0	0	0	0	0	0	0	0	0	0	0	0	0	< LOQ	0	0	0	0	0	0	0	0	0	0	< LOQ	0	< LOQ	< LOQ	< LOQ	0	0	0	0	0	0	4.6	6.7
Pyrimethanil	0	0	0	0	< LOQ	0	0	0	< LOQ	4.2	0	0	0	0	0	0	0	13.7	12.2	0	0	< LOQ	53.5	18.1	9.3	0	0	0	0	0	0	0	0	0	35.2	0	0	0	0	0	21.4	0	0	0	0	0	0	6.7	93.8
Quinoxyfen	0	0	0	0	0	0	0	0	0	0	0	0	0	< LOQ	0	0	0	0	0	0	0	0	0	< LOQ	0	0	0	0	0	0	0	0	0	0	0	0	0	0	0	0	0	0	0	0	0	0	0	0	0
Simazine	0	0	0	0	0	0	0	0	0	0	0	0	0	0	0	0	0	< LOQ	6.6	0	0	0	0	0	0	0	0	0	0	0	0	0	0	0	0	0	0	0	0	0	0	0	0	0	22.6	0	0	0	0
Spiroxamine	0	0	0	0	0	0	0	0	0	0	0	0	0	0	0	0	0	33.2	9.5	0	0	0	0	0	0	0	0	0	0	0	0	0	0	0	0	0	0	0	0	0	< LOQ	0	0	0	0	0	0	0	6
Tebuconazole	0	0	0	0	0	0	5.6	30.1	4.3	13.1	7.8	12.2	0	5.6	0	0	0	80.9	18.1	0	0	0	12.3	73.1	8	0	0	0	0	0	0	< LOQ	< LOQ	< LOQ	131.9	< LOQ	7.5	< LOQ	< LOQ	0	157.9	< LOQ	0	< LOQ	78.1	0	0	172.9	141.9
Tebufenozide	0	0	0	0	0	0	0	0	0	0	0	0	0	0	0	0	0	0	0	0	0	0	0	0	0	0	0	0	0	0	0	0	0	0	0	0	0	0	0	0	0	0	0	0	0	0	0	< LOQ	0
Terbuthylazine	0	0	4.2	0	0	0	0	0	0	0	0	0	0	0	0	0	0	0	0	0	0	0	0	0	0	0	0	0	0	0	0	0	0	0	0	0	0	0	0	0	0	0	0	0	0	0	0	0	0
Tetramethrin	0	0	94.6	0	< LOQ	0	0	0	0	0	120.7	139.6	115.5	49.7	0	0	0	0	0	0	0	0	0	0	0	0	0	0	0	0	0	0	0	0	0	95.4	353.1	< LOQ	0	0	0	0	0	0	0	0	0	0	0
Transfluthrin	0	0	0	0	0	0	0	0	0	0	0	0	0	0	0	0	0	0	0	0	0	0	0	0	0	0	0	0	0	0	0	0	0	0	0	0	51.8	< LOQ	< LOQ	0	0	0	0	0	0	0	0	0	0
Triadimenol	0	0	0	0	0	0	0	0	0	0	0	0	0	0	0	0	0	0	0	0	0	0	0	0	0	0	0	0	0	0	0	0	0	0	0	0	0	0	0	0	< LOQ	0	0	0	0	0	0	0	43.5
Trifloxystrobin	0	0	0	0	0	0	0	0	0	0	< LOQ	< LOQ	0	0	0	0	0	< LOQ	0	0	0	0	0	0	0	0	0	< LOQ	0	0	0	0	0	0	19.7	0	0	0	0	0	9.1	0	0	0	0	0	0	22.8	12.7
[truncated: 98 more columns]

## Sheet: Table S4
Partial least squares-discriminant analysis (PLS-DA), Figure 1								Principal component analysis (PCA), Figure 3								Integrated nested Laplace approximation (INLA), Extended data Figure 4
PLS-DA cross validation details								PCA loadings									Mean	SD	0.025quant	0.5quant	0.975quant	Mode	kld
Measure	1 comps	2 comps	3 comps	4 comps	5 comps				PC1	PC2	PC3	PC4	PC5			(Intercept)	63.061	0.010	63.041	63.061	63.082	63.061	0
Accuracy	0.60667	0.82133	0.864	0.86533	0.872			Living space	0.075719	-0.44477	-0.27223	-0.82887	0.18792			Density	494.972	0.005	494.962	494.972	494.981	494.972	0
R2	0.43426	0.63363	0.72244	0.74596	0.77595			Occupation	-0.77859	0.20104	0.13815	-0.095078	0.57031			Model hyperparameters
Q2	0.41326	0.57632	0.63733	0.63911	0.64455			Food origin	-0.55996	-0.03206	0.026428	-0.22328	-0.79679				Mean	SD	0.025quant	0.5quant	0.975quant	Mode
Contaminants	Comp. 1	Comp. 2	Comp. 3	Comp. 4	Comp. 5			Pesticide use	-0.04768	-0.70305	0.69111	0.15526	0.041213			Precision for the Gaussian observations	43.29	0.00	43.29	43.29	43.29	43.29
Methomyl	3.7274	3.0862	2.9638	2.9411	2.8948											Deviance Information Criterion (DIC)	1.44+10
Fipronil Sulfone	2.7451	2.4468	2.4872	2.4501	2.4649			Orthogonal partial least squares-discriminant analysis (OPLS-DA), Figure 3								Deviance Information Criterion (DIC, saturated)	1.44+10
Difenoconazol	2.6669	2.4206	2.3793	2.3431	2.2981				P1	O1						Effective number of parameters	-1913369.27
Tebuconazole	2.5155	2.2105	2.0946	2.0844	2.1255			R2X	0.23	0.34
Chlorpyrifos (CPS)	2.4274	2.0119	2.0257	2.0512	2.0152			R2Y	0.243	0.0822
P,P'-DDE	2.3835	2.7176	2.5701	2.5772	2.5429			Q2	0.12	0.0343
4-Nitrophenol (PNP)	2.0903	2.5201	2.5001	2.4646	2.4497				V1	V2
Imidacloprid	1.7357	1.8344	1.7268	1.7036	1.7323			Living space	1.51092132458329	0.771346470649642
Metalaxyl-M	1.6998	1.6092	1.6047	1.589	1.5708			Food origin	1.20475591053592	1.20623555363829
Azoxystrobin	1.559	2.5165	2.3597	2.3222	2.2857			Occupation	0.96486100643866	1.21166995273694
Atrazine	1.5259	1.3065	1.2398	1.2994	1.3196			Pesticide use	0.260247382832045	0.401729938411715
Diuron (DCMU)	1.4015	1.4482	1.4644	1.493	1.4866
Fipronil	1.3853	1.5544	1.5184	1.6229	1.7201
Piperonyl butoxide (PBO)	1.3604	1.2991	1.2179	1.2017	1.1783
Pyrimethanil	1.3494	1.2172	1.4592	1.4371	1.4091
Dimethomorph	0.98663	1.015	1.2032	1.2557	1.2312
Permethrin	0.92375	1.323	1.4839	1.4603	1.4558
Lindane (γ-HCH)	0.82577	1.2003	1.2403	1.2323	1.212
Cypermethrin (CP)	0.76719	0.75058	0.85831	0.86257	0.85285
Trifloxystrobin	0.7078	0.63291	0.72473	0.72077	0.70671
Methamidophos	0.68415	0.68754	0.64967	0.64144	0.64993
Gamma-cyhalothrin (γ-cyhalothrin)	0.44495	0.41002	0.39032	0.40311	0.42547
Tetramethrin	0.42397	0.36147	0.47149	0.46408	0.46971
Pyraclostrobin	0.41847	0.34856	0.35155	0.35226	0.40958
Acetamiprid	0.41795	0.4779	0.46125	0.45506	0.44836
Epoxiconazole	0.40901	0.38996	0.5172	0.52842	0.51818
Cyprodinil	0.40675	0.40289	0.37734	0.42498	0.45634
Pentachloroanisole	0.40376	0.57599	0.63901	0.62896	0.64942
Propoxur	0.39776	0.36547	0.34249	0.38939	0.45332
Malathion	0.39379	0.35111	0.36324	0.35791	0.35512
Transfluthrin	0.37737	0.6502	0.71282	0.74332	0.7999
Spiroxamine	0.36315	0.51217	0.47983	0.4722	0.47018
Procymidone	0.35798	0.47757	0.59696	0.62109	0.61108
Metribuzin	0.3442	0.44615	0.65224	0.64448	0.70123
Boscalid	0.32739	0.43173	0.46278	0.4662	0.47707
3-Methyl-4-nitrophenol (MNP)	0.29123	0.37962	0.63842	0.64205	0.67355
Fenhexamid	0.27984	0.24051	0.23894	0.23523	0.24228
Deethylatrazine	0.25293	0.25667	0.27326	0.27707	0.28341
Propiconazole	0.23716	0.48885	0.46114	0.45383	0.45303
O,P'-DDT	0.22036	0.4206	0.54682	0.53873	0.54012
Diethyl hydrogen phosphate (DPF)	0.21855	0.21794	0.25107	0.26656	0.27132
Dimethoate	0.21489	0.26972	0.272	0.27343	0.26917
Pirimiphos-methyl	0.21104	0.2347	0.22419	0.22561	0.22353
Acetochlor	0.16812	0.21941	0.25861	0.28568	0.32529
Simazine	0.14724	0.38314	0.43754	0.43555	0.44538
Triadimenol	0.14516	0.20702	0.21077	0.22212	0.21897
2-Isopropyl-6-methyl-4-pyrimidinol (IMHP)	0.12948	0.11064	0.13038	0.22969	0.30417
2.4-Dichlorophenoxyacetic acid (2.4-D)	0.12823	0.18248	0.24432	0.24044	0.26219
Propylene thiourea	0.12088	0.14374	0.14554	0.17302	0.18287
Pendimethalin	0.11657	0.20475	0.22473	0.25846	0.30223
Aldrin	0.11208	0.14066	0.16593	0.19068	0.22755
Hexazinone	0.11192	0.14645	0.1577	0.15803	0.15504
Profenofos	0.1076	0.16309	0.21313	0.2395	0.26683
Aclonifen	0.1076	0.20831	0.32673	0.37984	0.44308
2-(Diethylamino)-6-methyl-1H-pyrimidin-4-one (DEAMPY)	0.10536	0.090942	0.097683	0.097902	0.10618
Clofenotane (DDT)	0.10366	0.089782	0.17748	0.18265	0.18923
Alachlor	0.10356	0.28493	0.4991	0.58542	0.6501
Diazinon	0.081018	0.45854	0.63216	0.62241	0.61048
Acephate	0.067976	0.12573	0.36712	0.36593	0.36825
Fluroxypyr	0.057164	0.067956	0.06615	0.065104	0.067433
Cyproconazole	0.05604	0.07046	0.068179	0.067257	0.06757
Mitotane	0.05603	0.085349	0.093162	0.091762	0.097413
Flusilazole	0.05596	0.075143	0.082771	0.083123	0.081565
Cyanazine	0.05596	0.081426	0.11115	0.13574	0.17188
Linuron	0.053802	0.090498	0.10665	0.1053	0.11734
Cyfluthrin	0.053801	0.07343	0.080633	0.079764	0.090272
O.O-Diethyl hydrogen thiophophate (DETP)	0.053801	0.06147	0.10999	0.11073	0.11012
Octachlorodipropyl ether (S 421)	0.053801	0.06416	0.076893	0.081545	0.082554
Dicofol	0.053801	0.05714	0.054853	0.054584	0.053913
Chlorfenvinphos	0.053798	0.10785	0.17946	0.21406	0.25563
O,P'-DDE	0.053789	0.057127	0.054841	0.054572	0.053901
Terbuthylazine	0.053765	0.073142	0.071895	0.071418	0.071101
Tebufenozide	0.053722	0.050776	0.070402	0.071537	0.079891
Quinoxyfen	0.051483	0.088754	0.14533	0.18969	0.23043
Myclobutanil	0.047813	0.21488	0.21293	0.21515	0.21408
Biphenthrin	0.0033938	0.061333	0.082748	0.092949	0.10159
